# Supplementary material for: An Ensemble Method to Distinguish Bacteriophage Virion from Non-Virion Proteins Based on Protein Sequence Characteristics
Source: Int J Mol Sci. 2015 Sep 9;16(9):21734–58. doi: 10.3390/ijms160921734 (PMC4613277; doi:10.3390/ijms160921734)
Supplement: Supplementary file 1 [file ijms-16-21734-s001.zip]

Archive with 3 entries (2 files):
- ijms-91932-supplementary-final/
- ijms-91932-supplementary-final/Table S1 and S2.xls
- ijms-91932-supplementary-final/Zip S1 (The source code of the proposed method).zip
